# Supplementary material for: Personalized Treatment of H3K27M-Mutant Pediatric Diffuse Gliomas Provides Improved Therapeutic Opportunities
Source: Front Oncol. 2020 Jan 10;9:1436. doi: 10.3389/fonc.2019.01436 (PMC6965319; doi:10.3389/fonc.2019.01436)
Supplement: Table S1 — Whole exome sequencing results. [file Table_1.XLSX]

## Sheet: whole exome sequencing results
Pat. no	Tumor purity (cancer cells content, in %)	H3 mutation type (c.DNA/protein level; F in the sample)	RefSeq accession nr.	TP53 mutation (c.DNA/protein level; F in the sample) - NM_000546.4	Other mutations (c.DNA/protein level; F in the sample)	RefSeq accession nr.
1a	90	HIST1H3B c.83A>T/p.K28M; 0,58	NM_003537.3	-	ACVR1 c.983G>T/p.G328V; 0,48	NM_001105.4
					PIK3CA c.1633G>A/p.E545K; 0,47	NM_006218.2
1b	100	HIST1H3B c.83A>T/p.K28M; 0,27	NM_003537.3	-	BCOR c.599delC/p.T200fs; 0,44	NM_017745.5
					ACVR1 c.983G>T/p.G328V; 0,48	NM_001105.4
					PIK3R1 c.1690A>G/p.N564D; 0,36	NM_181523.2
2	90	HIST1H3B c.83A>T/p.K28M; 0,38	NM_003537.3	TP53 c.404G>T/p.C135F; 0,89	ACVR1 c.617G>A/p.R206H; 0,71	NM_001105.4
3	N/A*	H3F3A c.83A>T/p.K28M; 0,34	NM_002107.4	TP53 c.818G>A/p.R273H; 0,92	AKT1 c.1307G>T/p.R436M; 0,10	NM_005163.2
					U2AF1 c.692C>T/p.S231L; 0,15	NM_006758.2
4	100	H3F3A c.83A>T/p.K28M; 0,55	NM_002107.4	-	PIK3CA c.1633G>A/p.E545K; 0,41	NM_006218.2
					ATM c.9023G>A/p.R3008H; 0,47	NM_000051.3
7	N/A*	H3F3A c.83A>T/p.K28M; 0,05	NM_002107.4	TP53 c.533A>C/p.H178P; 0,06
8	N/A*	H3F3A c.83A>T/p.K28M; 0,42	NM_002107.4	TP53 c.578A>G/p.H193R; 0,43	KRAS c.35G>C/p.G12A; 0,36	NM_033360.2
9	N/A*	H3F3A c.83A>T/p.K28M; 0,47	NM_002107.4	-	BRAF c.1799T>A/p.V600E; 0,46	NM_004333.4
10	90	H3F3A c.83A>T/p.K28M; 0,32	NM_002107.4	-	PIK3CA c.353G>A/p.G118D; 0,10	NM_006218.2
					ATRX c.319dupG/p.A107fs; 0,34	NM_000489.3
11	N/A*	H3F3A c.83A>T/p.K28M; 0,36	NM_002107.4	-	DDX6 c.1280G>A/p.R427H; 0,29	NM_004397.5
12	90	H3F3A c.83A>T/p.K28M; 0,41	NM_002107.4	TP53 c.817C>T/p.R273C; 0,95	PDGFRA c.2521_2526del/p.841_842del; 0,55	NM_006206.4
* material was not sufficient to determine cancer cell content
